# Supplementary material for: Chemically Mediated Microbial “Gardening” Capacity of a Seaweed Holobiont Is Dynamic
Source: Microorganisms. 2020 Nov 30;8(12):1893. doi: 10.3390/microorganisms8121893 (PMC7760634; doi:10.3390/microorganisms8121893)
Supplement: Supplementary file 1 [file microorganisms-08-01893-s001.zip]

Archive with 3 entries (2 files):
- microorganisms-954147-suppplementary/
- microorganisms-954147-suppplementary/microorganisms-954147-suppplementary-data.xlsx
- microorganisms-954147-suppplementary/microorganisms-954147-suppplementary-original.pdf
