# Supplementary material for: Chemically Mediated Microbial “Gardening” Capacity of a Seaweed Holobiont Is Dynamic
Source: Microorganisms. 2020 Nov 30;8(12):1893. doi: 10.3390/microorganisms8121893 (PMC7760634; doi:10.3390/microorganisms8121893)
Supplement: Supplementary file 1 [file microorganisms-08-01893-s001.zip › microorganisms-954147-suppplementary/microorganisms-954147-suppplementary-data.xlsx]

## Sheet: Data
		Defence against 3 pathogens expressed as LER						Defence against 7 protective isolates expressed as LER								Defense against 11 strains isolated from neighbouring stones expressed as LER
			T0S0	T1S1	T1S2				T0S0	T1S1	T1S2					T0S0	T1S1	T1S2
	GVE1	Replicate1	-0.126819	-0.19202	-0.0342139		GVE1	Replicate1	0.145281	0.0488242	-0.0175279			GVE1	Replicate1	-0.114518	-0.298826	-0.223936
	GVE2	Replicate2	-0.0659768	-0.173941	-0.0523864		GVE2	Replicate2	0.163843	0.102267	0.0274506			GVE2	Replicate2	-0.136173	-0.203613	-0.171987
	GVE3	Replicate3	-0.0940944	-0.16642	-0.0452414		GVE3	Replicate3	0.146566	0.0591322	0.0396382			GVE3	Replicate3	-0.0272199	-0.190841	-0.155869
	GVE4	Replicate4	-0.0448297	-0.129486	-0.0476089		GVE4	Replicate4	0.107244	0.0549401	0.045374			GVE4	Replicate4	-0.037126	-0.1257	-0.109593
	GVE5	Replicate5	-0.0811201	-0.13143	-0.0270496		GVE5	Replicate5	0.119806	0.0520405				GVE5	Replicate5	-0.0811497	-0.124696	-0.0808623

## Sheet: Descriptors
	Name					Shortname					Principal investigator	Method
	Gracilaria vermiculophylla/Agarophyton vermicullophyllum extract					GVE					M. Saha
	Replicate1					NA					M. Saha
	Replicate2					NA					M. Saha
	Replicate3					NA					M. Saha
	Replicate4					NA					M. Saha
	Replicate5					NA					M. Saha
	Log effect ratio (Settlement of tested bacteria in presence of extract/settlement of tested bacteria in absence of extract)					LER					M. Saha	Fluorescence
	Fieldsalinity (S0); Timepoint (T0)					T0S0
	Low salinity (S1); Timepoint (T1)					T1S1
	Medium salinity (S2); Timepoint (T1)					T1S2
